# Supplementary material for: Genome-Wide Identification and Drought Stress Response Pattern of the NF-Y Gene Family in Cymbidium sinense
Source: Int J Mol Sci. 2024 Mar 6;25(5):3031. doi: 10.3390/ijms25053031 (PMC10932224; doi:10.3390/ijms25053031)
Supplement: Supplementary file 1 [file ijms-25-03031-s001.zip]

Archive with 5 entries (5 files):
- Figure S1.png
- Table S1.xlsx
- Table S2.xlsx
- Table S3.xlsx
- Table S4.xlsx
