# Supplementary material for: Genome-Wide Identification and Drought Stress Response Pattern of the NF-Y Gene Family in Cymbidium sinense
Source: Int J Mol Sci. 2024 Mar 6;25(5):3031. doi: 10.3390/ijms25053031 (PMC10932224; doi:10.3390/ijms25053031)
Supplement: Supplementary file 1 [file ijms-25-03031-s001.zip › Table S1.xlsx]

## Sheet: Sheet1
TABLE S1. CsNF-Ys peotein sequences used in the phylofenetic tree.
Gene ID	Gene name	Sequence
Mol019234	CsNF-YA1	MEVQPNSENSREYNSHGNPSPVFTSQLWWRGGDSNIGQLKQKDCAGGKSDATKDIRNGNSPQEQQQMQPISPLLPPMMPEYLMPHTQLELGQSVACAAYSFSDPYHGMMAAYVPQALVHPQLLGIPHTNAFRLEMAEEPVYVNAKQYHGILRRRQSRAKAELEKKIVKSRKPYLHESRHLHAMRRARGCGGRFLNTKKYDADSSKNNPENGGCFSICFFGYEALLSGTSANPDSTGAMPTLQGVLKPHKYTSNSDGYQRSSGFQLSPFRPYQDEKMDEISQLKGELIYW
Mol027851	CsNF-YA2	MVTNKDSGKGKKNQQHSTAICLQSPSDFNGRFELGLGQSVVCSNYPYMDQCYGLFASYGAQTMHGRMLLPLNLTADAPIYVNAKQYHGIVRRRKARAKAEMKNKLSKIRKPYLHESRHLHAMRRPRGCGGRFLNMKKDANVQNRNASINPNNSKQPTHPAASPSSEIPQSDSGNLNSASCGSSISRSEVTSMYSRGDNNDRFDIIEHLRPSLYHPLSNMIVGDRSSVITSKWGMAADGCCDLLKV
Mol003533	CsNF-YA3	MGEKQKPETGRPGARDKHRSANAKIFILSRRSGPAVLGSAVEPPVLYSVPGSESSGPDEPQKQSHSDTQNQHSASGNFQPSITMPSTVHFVPRSQLASGHIMAPVAYPYIDPFYGGIIAAYSGQHVMHPTITGIMQPGVPLPTDAVEEPVYVNAKQYHGILRRRQSRAKAESENKLIKSRKPYIHESRHLHAMRRARGTGGRFLNSKSKSEHENDASSHGKAQS
Mol028384	CsNF-YA4	MTFGSIRCENEILATLNILDVGSLQHELRHIDKYIVEDRMFKVGLSSIHHPHMMGGVPPCSRVALPLQPAGEEPIYVNAKQYNAILRRRQHRAKLEFQKKPVKNPRKPYLHESRHLHAMKRARGTGGRFLNTKKIQDASGVHNFAGSETLKPVRIAGLDNSTAIASATPTCSEITSVSNSGGLGVMLQSQTHLGFTSDLKSHSHFQRTIHDGCDGLFNNGAKLRVPVTR
Mol020046	CsNF-YA5	MEVQPNSENSREYNSHGNPSPVFTSQLWWRGGDSNIGQLKQKDCAGGKSDATKDIQYGNSPQEQQQMQPISPLLPPMMPEYLMPHTQLELGQSVACAAYSFSDPYHGMMAAYVPQALVHPQLLGIPHTRMPLRLEMAEEPVYVNAKQYHGILRRRQSRAKAELEKKIVKSRKPYLHESRHLHAMRRARGCGGRFLNTKKYDADSSKTSASFGYEALLSGTSANPDSTGAMPTLQGVLKPHKYTSNSDGYQRSSGFQLSPFRPYQDEKMDEGDFSAQRRADLLVNQPKKRALAI
Mol015093	CsNF-YB1	MDENHDSSIAMPDIVDGCRNVQEVVLPISNIGRIMKQALPPNAKISKEAKQTMQDCASEFIGFITGEASDKCRKENRQTLSGDDICHAMKSLGLDEYANATKRYLLKYREYCEKPEAMKNTKPIQIDLRDQLSIYCRSNKHD
Mol009348	CsNF-YB2	MASPRDGSRESGERSPKSNAREQDQFLPVANISRIMKKALPANGKIAKDAKETMQECVSEFISFITSEASEKCQREKRKTINGDDLLWAMATLGFEEYIDPLKLYLQKYREMEGDSKLSTKGADNAGKREAIGLQAANQIGTSSQGEIKMPQQSSFAHGMTYMQSQLYNEDLSG
Mol010155	CsNF-YB3	MAAEVPASPCGGSHESGDQSPRSNVREQDRFLPIANISRIMKKALPPNGKIAKDAKETVQECVSEFISFITSEASDKCQREKRKTINGDDLLWAMATLGFEDYIEPLKLYLQKYREIEVINLFFTPLGDGKGSVKAADSSGKRDAGSLQGGNLTGTSMQGDMKMLQQGSFTQGMSYMNTQFHNGDLSS
Mol022192	CsNF-YB4	MKGRKSTSNHQLISPARSPPSEDSGGGSSKEQDRFLPIANVSRIMKKSLPPNAKISKEAKETVQECVSEFINFITGEASEKCQREKRKTINGDDLLWAMTSLGFDSYVSPLKSYLNRYKESGGEKNGMMRGPQMSEEGGSGGGGGNVDGVDGGGLYKVSTAPAGSGFGIGNGFYGRASGGGRESFHGVHW
Mol009007	CsNF-YB5	MNPPSSNNTSGGSNASNGGGGGGNQCMVREQDRFMPIANVIRIMRKVLPTHAKISDDAKETIQECVSEYISFITSEANERCQREQRKTITAEDVLWAMSKLGFDDYVDPLSIYLHRYRELEGDHRGSIRGEPLQLKRAAVASEGGVDHSPAVGIYGLQPLQGAYHHLPATELHHHLGIYGTVPCDGVGGYYLGVYGDPETGSSQEPAANFDPYAHYK
Mol015140	CsNF-YB6	MEPMDIVGKSKEDVSLPKATMFKIIKEMLPPDVRVARDTQDLLVECCVEFINLVSSEANDVCNREDKRTIAPEHVLKALEVLGFGEYIEEVYAAYEQHKLETLDSPKGARFSGVEMTEEEAAAEQQRMFAEARARMNNGIAPQKEPEPDRSFDSQNVDHV
Mol020786	CsNF-YB7	MADSDNESGHNNSGGASNNDFSSPREQDRLLPIANVSRIMKKALPANAKISKEAKETVQECVSEFISFITGEASDKCQREKRKTINGDDLLWAMTTLGFEEYAEPLKVYLQKFRELEGDKGVPSQQKEEFAGGGMMMMGQHIYGSYHLQHHNMVGKGGMASGAGNSSSSSAAGIGRQGRV
Mol000779	CsNF-YB8	MADSDNDSGGHNNSNTALSSEYSSREQDRFLPIANVSRIMKKALPANAKISKDAKETVQECVSEFISFITGEASDKCQREKRKTINGDDLLWAMTTLGFEEYVEPLKVYLQKFREMEGEKGGGSSLSQKDGGSGSGGNGGVGGAMGMGSNAGGFSGGAAGFYGSSGMVMMGQQIYGPPQPPSYQQHHHHQQIAMSGGGHCSSSPTASGRQG
Mol022232	CsNF-YB9	MSPASSPPSDTDISGSSKEQDRFLPIANVSRIMKRSLPANAKISKEAKETVQECVSEFISFITGEASDKCQREKRKTINGDDLLWAMTTLGFESYVVPLKAYLSRYRESEGEKNSMARQQEPEVVAGDRDQSLNFQEESIIVNPVAAVAAGYDGGYYTPAPGFEGHGFWEDGQWTS
Mol021145	CsNF-YC1	MMSGKKPGPNSLPLSRIKKIMKHSNEDVKMISCEAPLVFSKACELFIQELTVRAYKVTLRAKRRTLQKEDIAAAVKATDVFDFLMDMVSVSTADDGMKPARRVPLNSFSRNKSQVLLLKSVILYISFFFCCH
Mol003730	CsNF-YC2	MDQQGHNTPPAIGVAASVPYPAAATAPYQAAYQHLYQQQQQQQQQLQLFWADQYREIEQTTDFKNHNLPLARIKKIMKADEDVRMIAAEAPVVFARACEMFILELTHRGWAHAEENKRRTLQKNDIAAAITRTDVFDFLVDIVPREEGRDEAVPRAIPGGPVDPLYYYVQQ
Mol016977	CsNF-YC3	MEQNQQAGSSSSQGYPQPHDTFHQLLQQQHQQLHMFWTYKRQEMEQAGDFKNHQLPLARIKKIMKADEDVRMISAEAPILFAKACELFILELTIRSWLHAEENKRRTLQKNDIAAAITRTDIFDFLVDIVPREEIKEVVPAQQSGSEGAAAAGVPYYYSTMGAAGRCMWASRREWGGGERRRARGFLAAAAAVAEWRWGRGMLGPVIFRRRRRRRRLVLNKEVF
Mol010830	CsNF-YC4	MEQSSQPPQPLMGIVPGATQIAYAAPPYGPPMVTGAPPVMGTMPSTQPIVGASPFPTAQHQLSYQQVQQFHHQQQQQQQQQLLAFWTNQMHEIEQTTDFKNHSLPLARIKKIMKADEDVRMISAEAPVIFAKACEMFILELTLRSWIHTEENKRRTLQKNDIAAAITRTDIFDFLVDIVPRDELKEDGLGIPRAALPGMGSLADTVPYYYMPAQPQMAGAGMIMGKPVDQTAASGAAAMYVSAPLTHPMAYLWQQPTAQPTQLQQEQRQMPDGG
Mol006806	CsNF-YC5	MRKKLGTRFPASRIKKIMQADDDIGKIALAVPLLVSKALELFLQDLCDRTYEVTLQRGAKTLNSLHLKQCVKMYSAFDFLTDVVNKVPNLGGTESFGDEKGISRRRKTIEHDENTVTEDSRFAKVAMTSTNINPRGRGRGRGRAEVEDDRH
Mol003568	CsNF-YC6	MDQQGHGSQAAMGVAATVPYQAYPQLYHHQQQQQQQQQQHLQMFWADQYREIEQTTDFKNHSLPLARIKKIMKADEDVRMIAAEAPVVFARACEMFILELTHRSWAHAEENKRRTLQKNDIAAAITRTDVFDFLVDIVPREEGKEDIAVPRSITGQPTDPLAYYYVQ
Mol006576	CsNF-YC7	MDKQIQDCIEDEADQSRQIALDAFQLPLISSSLMSSQLMGTNSSLLANGLTTHFPYHFPPTCQIAQEVQHQQQLMQQDRQFQIFWASQLQEIKASTDFKNHNLPLARIKKIMKADEDVKMIAAETPVLFSRACEMFILELTYRSWSQAEHNKRRTLQKSDISSAIAKYQMFDFLTDIVPMEEVKHTGVSMNPENEELNESIHCLYDPSRFGSLTMDMRRAEMVPHSLSFAQQHQDRNASVNKANVTSIVPQ
Mol006575	CsNF-YC8	MPTEEVAEWWNDQLTVCINLLGRLKRLFIIINPVPLGIILAGTENELAKSYPDAEIKASANFKNHNLPLAKIKKIMKADEDVKMIGAETPMLFSKAREMFILELTYRSWSQADHNKRRTLQKSDISSAISKYEIFNLLIDIVP
Mol006574	CsNF-YC9	MIMQDSIEEEVDQPQQTAMDALQLPLVPNALLSNQRMDNNSPLLANGLITHFPYHFPPPFLNCQHFQHQQRLMQQDRQFQMFWANQLQEMKASTDFRSHNLPLARIKKIMKADEDVKMIAAETLELFSRACEMFILELTHRSWSQVEHNKRRTLQRSDISSAIAKHQMFDFLIDIVPMEEVRDERVLTIPENEELNESIRSFYDPSRFGSFMVDMRRPEMVPHGLSFTQQQQDHNASEKDGTNSTENDSK
Mol006573	CsNF-YC10	MTFQDCIEDEADQSQQPAMDAFNLPLIPSPHISNQLMGTDSPLWANELTTNFSCHLPPYQIAQQVQHQQQLIQQDRQFQIIWANQLQEIKASTNFKNRNLPLARIKKIMKADEDVKMIAAETLVLFSRACEMFILELTQRSWSQAQHNKRRTLLKSNISSAIANYEAFDFLIEIVPMEEVKQTGAPTIPENHEELNESIPCFYDPSRFGSFAMDMRRAEWFLTLYHLLSSIKITMLQQTKQIQHQPIPE
Mol005117	CsNF-YC11	MRQAGIYSGILCGKNGPHSLPLSRIKKIMKQSGEDVKMISCEAPLVFAKACELFIEELTVRAYKVTVQGKRRTLQREDIAAAVTATDLFDFLVEMVSASVAAGEGRSTTESA
Mol006317	CsNF-YC12	MRRPGVYSGMFTGSDASSRIGPHSLPLTRIKKIMKSSGVGNASDAKMMISVEAPIVLSKVCELFIEELTRRSWAAAAIHGKRKTLLHDDVVAAVNNTDNFDFLVGMVARGGRRRGAEEDSDGVVTNL
Mol004335	CsNF-YC13	MEPIAEFSPVNQPSSDAEDSGEPESATCVLTPSFHTGRVKRIMRLDRDIKKASSEAVFMISLSTELFIKFLAGRAGNAAAVKRRKTIRLDDLRIAITGHSPTSDFLLDCLPQMSKQPPPPSGKKGNTEKPPPAGVRRIDAFFSKPAEIAQ
