# Supplementary material for: Genome-Wide Identification and Drought Stress Response Pattern of the NF-Y Gene Family in Cymbidium sinense
Source: Int J Mol Sci. 2024 Mar 6;25(5):3031. doi: 10.3390/ijms25053031 (PMC10932224; doi:10.3390/ijms25053031)
Supplement: Supplementary file 1 [file ijms-25-03031-s001.zip › Table S2.xlsx]

## Sheet: Sheet1
TABLE S2. The protein secondary structure of CsNFYs.
Gene ID	Gene name	Alpha helix	Extended strand	Beta turn	Random coil
Mol019234	CsNF-YA1	0.2561	0.0934	0.0381	0.6125
Mol027851	CsNF-YA2	0.2082	0.1224	0.049	0.6204
Mol003533	CsNF-YA3	0.192	0.1205	0.0446	0.6429
Mol028384	CsNF-YA4	0.2009	0.1878	0.0961	0.5153
Mol020046	CsNF-YA5	0.1945	0.0956	0.041	0.6689
Mol015093	CsNF-YB1	0.5563	0.0775	0.0493	0.3169
Mol009348	CsNF-YB2	0.3908	0.0402	0.0287	0.5402
Mol010155	CsNF-YB3	0.5266	0.0266	0.0691	0.3777
Mol022192	CsNF-YB4	0.3421	0.1	0.0579	0.5
Mol009007	CsNF-YB5	0.3548	0.0507	0.0691	0.5253
Mol015140	CsNF-YB6	0.6062	0.0375	0.0375	0.3187
Mol020786	CsNF-YB7	0.5111	0.0444	0.05	0.3944
Mol000779	CsNF-YB8	0.3128	0.1327	0.0664	0.4882
Mol022232	CsNF-YB9	0.392	0.0682	0.0795	0.4602
Mol021145	CsNF-YC1	0.447	0.0758	0.0303	0.447
Mol003730	CsNF-YC2	0.5322	0.0819	0.0351	0.3509
Mol016977	CsNF-YC3	0.5134	0.1116	0.058	0.317
Mol010830	CsNF-YC4	0.3832	0.135	0.0292	0.4526
Mol006806	CsNF-YC5	0.596	0.0265	0.0132	0.3642
Mol003568	CsNF-YC6	0.521	0.0778	0.0299	0.3713
Mol006576	CsNF-YC7	0.4343	0.1036	0.0876	0.3745
Mol006575	CsNF-YC8	0.6783	0.0769	0.028	0.2168
Mol006574	CsNF-YC9	0.46	0.068	0.06	0.412
Mol006573	CsNF-YC10	0.4538	0.1165	0.0442	0.3855
Mol005117	CsNF-YC11	0.5089	0.1518	0.0982	0.2411
Mol006317	CsNF-YC12	0.4173	0.1496	0.0709	0.3622
Mol004335	CsNF-YC13	0.44	0.1067	0.02	0.4333
