# Supplementary material for: Genome-Wide Identification and Drought Stress Response Pattern of the NF-Y Gene Family in Cymbidium sinense
Source: Int J Mol Sci. 2024 Mar 6;25(5):3031. doi: 10.3390/ijms25053031 (PMC10932224; doi:10.3390/ijms25053031)
Supplement: Supplementary file 1 [file ijms-25-03031-s001.zip › Table S3.xlsx]

## Sheet: Table S3a
TABLE S3a. Expression profiles of CsNF-Ys genes in leaves.
Gene ID	Gene name	L0	L1	L2
Mol019234	CsNF-YA1	15.69	17.56	13.35
Mol027851	CsNF-YA2	31.67	11.15	6.54
Mol003533	CsNF-YA3	0.19	0	0.09
Mol028384	CsNF-YA4	0	0	0
Mol020046	CsNF-YA5	0	0	0
Mol015093	CsNF-YB1	2.91	11.1	8.4
Mol009348	CsNF-YB2	13.87	5.59	2.89
Mol010155	CsNF-YB3	11.71	13.34	6.13
Mol022192	CsNF-YB4	28.76	20.61	18.03
Mol009007	CsNF-YB5	0	0	0
Mol015140	CsNF-YB6	1.74	1.48	1.05
Mol020786	CsNF-YB7	0	0	0.37
Mol000779	CsNF-YB8	0.25	0	0
Mol022232	CsNF-YB9	4.03	0.34	0.77
Mol021145	CsNF-YC1	0	0	0
Mol003730	CsNF-YC2	0	0	0
Mol016977	CsNF-YC3	61.02	56.54	41.56
Mol010830	CsNF-YC4	0.09	0.77	0.29
Mol006806	CsNF-YC5	6.35	5.98	4.15
Mol003568	CsNF-YC6	0	0.05	0
Mol006576	CsNF-YC7	0	0	0
Mol006575	CsNF-YC8	0.37	0.12	0
Mol006574	CsNF-YC9	0	0	0
Mol006573	CsNF-YC10	7.15	7.53	6.86
Mol005117	CsNF-YC11	0	0	0
Mol006317	CsNF-YC12	0.08	0.17	0.08
Mol004335	CsNF-YC13	4.22	5.47	2.66

## Sheet: Table S3b
TABLE S3b. Expression profiles of CsNF-Ys genes in roots.
Gene ID	Gene name	R0	R1	R2
Mol019234	CsNF-YA1	12.98	12.39	10.97
Mol027851	CsNF-YA2	4.71	0.5	4.52
Mol003533	CsNF-YA3	0	0	0
Mol028384	CsNF-YA4	0	0	0
Mol020046	CsNF-YA5	0	0	0
Mol015093	CsNF-YB1	1.12	2.1	10.5
Mol009348	CsNF-YB2	5.94	6.98	15.25
Mol010155	CsNF-YB3	15.72	13.77	13.34
Mol022192	CsNF-YB4	13.86	18.53	20.19
Mol009007	CsNF-YB5	0	0	0
Mol015140	CsNF-YB6	2.06	1.16	1.62
Mol020786	CsNF-YB7	0.22	0.84	0.67
Mol000779	CsNF-YB8	0	0	0
Mol022232	CsNF-YB9	1.84	0.81	0.82
Mol021145	CsNF-YC1	0	0	0
Mol003730	CsNF-YC2	0.19	0	0
Mol016977	CsNF-YC3	28.65	29.74	26.77
Mol010830	CsNF-YC4	3.11	1.57	1.57
Mol006806	CsNF-YC5	8.01	4.85	2.3
Mol003568	CsNF-YC6	0	0	0.02
Mol006576	CsNF-YC7	0	0	0
Mol006575	CsNF-YC8	0	0	0
Mol006574	CsNF-YC9	0	0	0
Mol006573	CsNF-YC10	5.54	6.91	7.43
Mol005117	CsNF-YC11	0	0.37	0
Mol006317	CsNF-YC12	0.27	0.38	0.06
Mol004335	CsNF-YC13	7.27	4.22	3.53
