# Supplementary material for: Genome-Wide Identification and Drought Stress Response Pattern of the NF-Y Gene Family in Cymbidium sinense
Source: Int J Mol Sci. 2024 Mar 6;25(5):3031. doi: 10.3390/ijms25053031 (PMC10932224; doi:10.3390/ijms25053031)
Supplement: Supplementary file 1 [file ijms-25-03031-s001.zip › Table S4.xlsx]

## Sheet: Sheet1
TABLE S4. The primers of CsNF-Y genes.
Gene ID	Gene name	Primer name	Sequence
Mol019234	CsNF-YA1	A1-F	TTGCCCCGTTCCTAAATC
	CsNF-YA1	A1-R	ATTACACGAGAAGGACGAGGT
Mol027851	CsNF-YA2	A2-F	GAATACGGCTAAACGACC
	CsNF-YA2	A2-R	GTACTAATTTCCGCACCA
Mol015093	CsNF-YB1	B1-F	GGACGGCAGATAGTATTCA
	CsNF-YB1	B1-R	CTCCATTGTCTCCCACCA
Mol009348	CsNF-YB2	B2-F	GTTGTGGGTCTTGTGGTTATTC
	CsNF-YB2	B2-R	AACTTCGTCCTATGCCTGCT
Mol010155	CsNF-YB3	B3-F	ATTTCCGCTCTGTGATTGC
	CsNF-YB3	B3-R	CTTTCCGTTTCATCGTCCA
Mol022192	CsNF-YB4	B4-F	GCCCATTGGTTGTTCGTT
	CsNF-YB4	B4-R	GCTTCGGCTCATTTGTCC
Mol016977	CsNF-YC3	C3-F	GAGCTTCCCACATATTCA
	CsNF-YC3	C3-F	AAAGGTCCGATACAAGAG
Mol022529		ACT-F	TGGCATCACACCTTCTACAAC
		ACT-R	CATAGCAGGCACATTGAAAGTC
